# Supplementary material for: Fast Fabrication Nanopores on a PMMA Membrane by a Local High Electric Field Controlled Breakdown
Source: Sensors (Basel). 2024 Mar 26;24(7):2109. doi: 10.3390/s24072109 (PMC11013984; doi:10.3390/s24072109)
Supplement: Supplementary file 1 [file sensors-24-02109-s001.zip]

Archive with 1 entries (1 files):
- sensors-2913108-supplementary.pdf
